# Supplementary material for: Akt Inhibition Promotes Autophagy and Clearance of Group B Streptococcus from the Alveolar Epithelium
Source: Pathogens. 2022 Sep 30;11(10):1134. doi: 10.3390/pathogens11101134 (PMC9611837; doi:10.3390/pathogens11101134)
Supplement: Supplementary file 1 [file pathogens-11-01134-s001.zip]

Archive with 1 entries (1 files):
- pathogens-1874906-supplementary.pdf
